# Supplementary material for: Green-Synthesized Silver Nanoparticle-Loaded Antimicrobial Films: Preparation, Characterization, and Food Preservation
Source: Foods. 2025 Jul 17;14(14):2509. doi: 10.3390/foods14142509 (PMC12294524; doi:10.3390/foods14142509)
Supplement: Supplementary file 1 [file foods-14-02509-s001.zip]

Archive with 1 entries (1 files):
- foods-3724570-supplementary.pdf
